# Supplementary material for: Selection of an Endophytic Streptomyces sp. Strain DEF09 From Wheat Roots as a Biocontrol Agent Against Fusarium graminearum
Source: Front Microbiol. 2019 Oct 11;10:2356. doi: 10.3389/fmicb.2019.02356 (PMC6798073; doi:10.3389/fmicb.2019.02356)
Supplement: Supplementary file 1 [file Data_Sheet_1.ZIP]

Archive with 10 entries (10 files):
- Supplementary_files/Supplementary file 1.png
- Supplementary_files/Supplementary file 2.xlsx
- Supplementary_files/Supplementary file 3.xlsx
- Supplementary_files/Supplementary file 4.xlsx
- Supplementary_files/Supplementary file 5.docx
- Supplementary_files/Supplementary file 6.xlsx
- Supplementary_files/Supplementary file 7.docx
- Supplementary_files/Supplementary file 8.docx
- Supplementary_files/Supplementary file 9.xlsx
- Supplementary_files/Supplementary_caption.docx
