# Supplementary material for: Selection of an Endophytic Streptomyces sp. Strain DEF09 From Wheat Roots as a Biocontrol Agent Against Fusarium graminearum
Source: Front Microbiol. 2019 Oct 11;10:2356. doi: 10.3389/fmicb.2019.02356 (PMC6798073; doi:10.3389/fmicb.2019.02356)
Supplement: Supplementary file 1 [file Data_Sheet_1.ZIP › Supplementary_files/Supplementary file 2.xlsx]

## Sheet: Foglio3
	Root length 3 dpi (mm)		Shoot length 3 dpi (mm)		Root number (n°) 10 dpi
	MEAN	SD	MEAN	SD	MEAN	SD
Control	19.8684	3.4341	6.86842	1.56259	5.11429	0.752635
DEF06	13.3333	2.54951	5.11111	0.781736	4.72222	0.826442
DEF07	11.7143	2.42997	4.28571	1.25357	5.25	0.930949
DEF08	11.6	2.30217	3.4	0.547723	4.66667	0.48795
DEF09	14.1111	2.80377	6.11111	1.36423	3.875	1.20416
DEF13	18.7778	3.89801	7.88889	1.90029	5.0625	0.771902
DEF14	16.5714	2.87849	5	1.29099	5.35714	0.497245
DEF15	13.375	4.30739	4.875	0.834523	5.22222	0.548319
DEF16	13.8571	1.06904	4.57143	0.9759	5.25	0.638666
DEF17	14.1111	5.30199	4.55556	1.81046	5.26316	1.28418
DEF18	16.2	3.8239	5.2	1.22927	5.27778	0.669113
DEF19	16	2.51661	5.28571	1.70434	4.88235	0.696631
DEF20	10.5714	2.69921	3.14286	1.06904	4.44444	0.783823
DEF21	16	4.04145	4.28571	1.49603	4.94444	0.639137
DEF31	17.5556	2.50555	4.77778	1.39443	5.23529	0.83137
DEF33	17.4444	4.36208	6.44444	1.01379	4.82353	0.951006
DEF39	13.6667	2.91548	3.77778	1.09291	4.52941	1.46277
DEF40	12.3333	3.88158	4.66667	1.36626	4.84211	0.898342
DEF41	11.4	3.62706	4.3	1.76698	4.16667	0.985184
DEF46	13.1667	2.85774	3.66667	0.816497	5.16667	0.857493
DEF47	13.4286	3.6904	4.42857	1.27242	4.875	1.14746
DEF48	13.375	2.38672	4.625	1.40789	5.25	0.966546
