# Supplementary material for: Selection of an Endophytic Streptomyces sp. Strain DEF09 From Wheat Roots as a Biocontrol Agent Against Fusarium graminearum
Source: Front Microbiol. 2019 Oct 11;10:2356. doi: 10.3389/fmicb.2019.02356 (PMC6798073; doi:10.3389/fmicb.2019.02356)
Supplement: Supplementary file 1 [file Data_Sheet_1.ZIP › Supplementary_files/Supplementary file 3.xlsx]

## Sheet: Foglio1
	Fusarium Root Rot length (mm)
	MEAN	SD
Control	8.26316	1.75399
DEF06	7.375	1.96214
DEF07	5.1875	1.79699
DEF08	7.11765	1.26897
DEF09	4.8125	1.27639
DEF13	7.73333	1.62422
DEF14	7.84211	1.67542
DEF15	6.83333	1.91741
DEF16	5.16667	2.28164
DEF17	9	1.13389
DEF18	6.84211	2.06191
DEF19	4.47059	1.46277
DEF20	6.10526	2.05196
DEF21	5.4375	2.15928
DEF31	5.94737	1.71509
DEF33	7.75	1.77012
DEF39	5.05556	1.25895
DEF40	6.36842	1.94966
DEF41	5.375	1.5864
DEF46	6.625	2.15639
DEF47	6.3125	1.95683
DEF48	5.68421	2.33459
