# Supplementary material for: Selection of an Endophytic Streptomyces sp. Strain DEF09 From Wheat Roots as a Biocontrol Agent Against Fusarium graminearum
Source: Front Microbiol. 2019 Oct 11;10:2356. doi: 10.3389/fmicb.2019.02356 (PMC6798073; doi:10.3389/fmicb.2019.02356)
Supplement: Supplementary file 1 [file Data_Sheet_1.ZIP › Supplementary_files/Supplementary file 4.xlsx]

## Sheet: Foglio1
		Fusarium Foot Rot Score
	Treatment	0	1	2	3	4	Observed	0	1	2	3	4	Sum of the scores	Disease severity	Disease index %	Protection level %
Experiment 1	Control	0	6	7	4	3	20	0	6	14	12	12	44	55	100	0
	DEF07	2	5	4	4	0	15	0	5	8	12	0	25	41.6667	75.7576	24.2424
	DEF09	16	0	1	2	0	19	0	0	2	6	0	8	10.5263	19.1388	80.8612
	DEF06	2	3	7	4	0	16	0	3	14	12	0	29	45.3125	82.3864	17.6136
	DEF13	4	2	4	6	0	16	0	2	8	18	0	28	43.75	79.5455	20.4545
	DEF08	1	0	2	8	9	20	0	0	4	24	36	64	80	145.455	-45.4545
Experiment 2	Control	0	0	5	14	1	20	0	0	10	42	4	56	70	100	0
	DEF14	0	7	9	1	0	17	0	7	18	3	0	28	41.1765	58.8235	41.1765
	DEF15	0	18	1	0	0	19	0	18	2	0	0	20	26.3158	37.594	62.406
	DEF16	4	4	7	4	0	19	0	4	14	12	0	30	39.4737	56.391	43.609
	DEF17	0	4	12	4	0	20	0	4	24	12	0	40	50	71.4286	28.5714
	DEF18	0	2	8	6	1	17	0	2	16	18	4	40	58.8235	84.0336	15.9664
	Control	0	1	7	7	3	18	0	1	14	21	12	48	66.6667	100	0
Experiment 3	DEF39	0	13	5	1	1	20	0	13	10	3	4	30	37.5	56.25	43.75
	DEF40	0	10	6	3	0	19	0	10	12	9	0	31	40.7895	61.1842	38.8158
	DEF41	0	14	4	0	0	18	0	14	8	0	0	22	30.5556	45.8333	54.1667
	DEF46	0	10	3	2	0	15	0	10	6	6	0	22	36.6667	55	45
	DEF47	10	5	0	0	0	15	0	5	0	0	0	5	8.33333	12.5	87.5
	DEF48	0	15	1	1	0	17	0	15	2	3	0	20	29.4118	44.1176	55.8824
Experiment 4	Control	0	10	4	3	0	17	0	10	8	9	0	27	52.9412	100	0
	DEF19	0	14	3	0	0	17	0	14	6	0	0	20	39.2157	74.0741	25.9259
	DEF20	2	12	1	0	0	15	0	12	2	0	0	14	31.1111	58.7654	41.2346
	DEF33	0	11	5	0	0	16	0	11	10	0	0	21	43.75	82.6389	17.3611
	DEF31	0	7	6	4	0	17	0	7	12	12	0	31	60.7843	114.815	-14.8148
	DEF21	1	10	6	1	0	18	0	10	12	3	0	25	46.2963	87.4486	12.5514
