# Supplementary material for: Selection of an Endophytic Streptomyces sp. Strain DEF09 From Wheat Roots as a Biocontrol Agent Against Fusarium graminearum
Source: Front Microbiol. 2019 Oct 11;10:2356. doi: 10.3389/fmicb.2019.02356 (PMC6798073; doi:10.3389/fmicb.2019.02356)
Supplement: Supplementary file 1 [file Data_Sheet_1.ZIP › Supplementary_files/Supplementary file 6.xlsx]

## Sheet: supplementary
	Fusarium Foot Rot Score
Treatment	0	1	2	3	4	Observed	0	1	2	3	4	Sum of the scores	Disease severity	Disease index %	Protection level %
Control	1	3	9	6	2	21	0	3	18	18	8	47	55.9524	100
DEF07	3	11	1	0	0	15	0	11	2	0	0	13	21.6667	38.7234	61.2766
DEF08	0	3	11	2	3	19	0	3	22	6	12	43	56.5789	101.12	-1.11982
DEF09	3	10	7	0	0	20	0	10	14	0	0	24	30	53.617	46.383
DEF19	3	9	2	2	1	17	0	9	4	6	4	23	33.8235	60.4506	39.5494
DEF20	0	6	5	6	0	17	0	6	10	18	0	34	50	89.3617	10.6383
DEF39	0	0	5	7	2	14	0	0	10	21	8	39	69.6429	124.468	-24.4681
DEF47	2	4	5	2	7	20	0	4	10	6	28	48	60	107.234	-7.23404
DEF48	1	8	5	3	0	17	0	8	10	9	0	27	39.7059	70.9637	29.0363
