# Supplementary material for: Selection of an Endophytic Streptomyces sp. Strain DEF09 From Wheat Roots as a Biocontrol Agent Against Fusarium graminearum
Source: Front Microbiol. 2019 Oct 11;10:2356. doi: 10.3389/fmicb.2019.02356 (PMC6798073; doi:10.3389/fmicb.2019.02356)
Supplement: Supplementary file 1 [file Data_Sheet_1.ZIP › Supplementary_files/Supplementary file 9.xlsx]

## Sheet: field_trial
Treatment	Diseased spikelets (n°)	Stack and McMullen (1998) score %	Cultivar			Treatment	FHB severity	Protection level cv. Bandera (%)	FHB severity	Protection level cv. Claudio (%)
DEF09	3	30	Bandera				cv. Bandera (%)		cv. Claudio (%)
DEF09	3	30	Bandera			PH1	63 ±29.06	-	80%±12.9	-
DEF09	2	14	Bandera			PH1+DEF09	25 ±26	0.6	44%±20.6	0.45
DEF09	1	1	Bandera
DEF09	3	30	Bandera
DEF09	8	80	Bandera
DEF09	3	30	Bandera
DEF09	2	14	Bandera
DEF09	1	7	Bandera
DEF09	0	0	Bandera
DEF09	1	7	Bandera
DEF09	4	40	Bandera
DEF09	2	14	Bandera
DEF09	1	1	Bandera
DEF09	4	4	Bandera
DEF09	3	30	Bandera
DEF09	0	0	Bandera
DEF09	5	50	Bandera
DEF09	6	60	Bandera
DEF09	1	1	Bandera
DEF09	6	60	Bandera
DEF09	2	14	Bandera
DEF09	3	30	Bandera
DEF09	2	14	Bandera
DEF09	1	7	Bandera
DEF09	1	7	Bandera
DEF09	1	7	Bandera
DEF09	10	90	Bandera
DEF09	10	90	Bandera
DEF09	3	30	Bandera
Control	10	90	Bandera
Control	2	14	Bandera
Control	10	90	Bandera
Control	10	90	Bandera
Control	4	40	Bandera
Control	8	80	Bandera
Control	2	14	Bandera
Control	2	14	Bandera
Control	10	90	Bandera
Control	10	90	Bandera
Control	10	90	Bandera
Control	10	90	Bandera
Control	7	70	Bandera
Control	4	40	Bandera
Control	4	40	Bandera
Control	1	7	Bandera
Control	6	60	Bandera
Control	10	90	Bandera
Control	10	90	Bandera
Control	10	90	Bandera
Control	4	40	Bandera
Control	4	40	Bandera
Control	3	30	Bandera
Control	10	90	Bandera
Control	3	30	Bandera
Control	5	50	Bandera
Control	10	90	Bandera
Control	10	90	Bandera
Control	7	70	Bandera
Control	8	80	Bandera
Control	10	90	Claudio
Control	10	90	Claudio
Control	6	60	Claudio
Control	10	90	Claudio
Control	8	80	Claudio
Control	5	50	Claudio
Control	8	80	Claudio
Control	9	85	Claudio
Control	6	60	Claudio
Control	10	90	Claudio
Control	7	70	Claudio
Control	10	90	Claudio
Control	8	80	Claudio
Control	8	80	Claudio
Control	6	60	Claudio
Control	10	90	Claudio
Control	10	90	Claudio
Control	10	90	Claudio
Control	7	70	Claudio
Control	10	90	Claudio
Control	5	50	Claudio
Control	10	90	Claudio
Control	10	90	Claudio
Control	10	90	Claudio
Control	10	90	Claudio
Control	10	90	Claudio
Control	7	70	Claudio
Control	9	85	Claudio
Control	10	90	Claudio
Control	8	80	Claudio
DEF09	4	40	Claudio
DEF09	5	50	Claudio
DEF09	5	50	Claudio
DEF09	3	30	Claudio
DEF09	4	40	Claudio
DEF09	5	50	Claudio
DEF09	7	70	Claudio
DEF09	10	90	Claudio
DEF09	5	50	Claudio
DEF09	2	14	Claudio
DEF09	4	40	Claudio
DEF09	5	50	Claudio
DEF09	3	30	Claudio
DEF09	6	60	Claudio
DEF09	4	40	Claudio
DEF09	3	30	Claudio
DEF09	3	30	Claudio
DEF09	2	14	Claudio
DEF09	2	14	Claudio
DEF09	1	7	Claudio
DEF09	5	50	Claudio
DEF09	4	40	Claudio
DEF09	4	40	Claudio
DEF09	3	30	Claudio
DEF09	4	40	Claudio
DEF09	3	30	Claudio
DEF09	5	50	Claudio
DEF09	9	85	Claudio
DEF09	8	80	Claudio
DEF09	7	70	Claudio
